# Supplementary material for: Mindfulness-Based Stress Reduction (MBSR) for Chronic Pain Management in the Community Pharmacy Setting: A Cross-Sectional Survey of the General Public’s Knowledge and Perceptions
Source: Pharmacy (Basel). 2023 Sep 21;11(5):150. doi: 10.3390/pharmacy11050150 (PMC10514835; doi:10.3390/pharmacy11050150)
Supplement: Supplementary file 1 [file pharmacy-11-00150-s001.zip]

Archive with 1 entries (1 files):
- pharmacy-2568577-supplementary.pdf
